# Supplementary material for: Effects of desiccation stress on adult female longevity in Aedes aegypti and Ae. albopictus (Diptera: Culicidae): results of a systematic review and pooled survival analysis
Source: Parasit Vectors. 2018 Apr 25;11:267. doi: 10.1186/s13071-018-2808-6 (PMC5918765; doi:10.1186/s13071-018-2808-6)
Supplement: Supplementary file 2 — Table S2. Summary of the methods, results and conclusions of the 17 studies included in the present review. (format: .xlsx) (XLSX 60 kb) [file 13071_2018_2808_MOESM2_ESM.xlsx]

## Sheet: longevity_humidity_data
Citation	Summary of Study Questions	Study Design	Aedes aegypti	Aedes albopictus	Survival Data Format	Relevant Statistical Analyses Reported by Authors	Summary of Treatments	Temperature and Humidity Conditions (Adults)	Water and Nutritional Provisioning (Adults)	Relevant Statistical Results Reported by Authors	Relevant Conclusions Reported by Authors	Unique Survival Experiments	Total N	Comments on Design and Possible Bias
Alto BW, Bettinardi DJ, and Ortiz S. 2015. Interspecific Larval Competition Differentially Impacts Adult Survival in Dengue Vectors. Journal of Medical Entomology, 52(2), 163–170. http://doi.org/10.1093/jme/tju062	(1) Effect of intra- and interspecific larval competition on larval survival to eclosion, development time, and adult weight in Aedes aegypti and Ae. albopictus; (2) effect of relative humidity on adult survival.	Laboratory-based experiments involving lab populations of Ae. aegypti and Ae. albopictus reared at varying densities and maintained at varying humidities as adults.	F7 generation; original collection in Key West, FL, USA	F4 generation; original collection in Vero Beach, FL, USA	Mean (with SE) longevities and graphs of survival curves	Nonparametric survival analysis using PROC LIFETEST (details of analyses not provided) to compare association between weight, humidity and competition on adult longevity, including species comparison; log rank statistics to compare pairwise estimates; Cox regression to investigate influence of weight, competition and humidity on survival	Varied intra- and interspecific larval density (4 treatments per species), relative humidity, and species	77% and 44% RH at 24.1 and 23.7 °C, respectively	Provided access to water but not to nutrition sources	Nonparametric survival analysis: Significant effect of competition, humidity and humidity x competition on Ae. aegypti adult survival, but only competition and humidity x competition were significant for Ae. albopictus. Log rank tests: Significant effects of species, humidity, competition, species x humidity and 3-way interaction. Cox proportional hazards: Significant effects of weight and compet…	Adult survival is significantly positively associated with humidity in Ae. aegypti but not Ae. albopictus; humidity modifies the effect of larval competition in Ae. aegypti but not Ae. albopictus; Ae. aegypti generally has an adult survival advantage but this is context-dependent.	8	1,150 (432 Ae. aegypti, 718 Ae. albopictus)	Sample sizes for individual experiments were not provided, so total sample size was distributed evenly among the experiments for the purposes of the present study (with rounding down to nearest integer). The present analysis does not model the effect of varying larval densities.
Bagny Beilhe L, Delatte H, Juliano SA, Fontenille D, and Quilici S. 2013. Ecological interactions in Aedes species on Reunion Island. Medical and Veterinary Entomology, 27: 387-397.	(1) Effect of temperature on life history traits of Ae. aegypti; (2) effect of intra- and interspecific larval competition on life history traits in Ae. aegypti and Ae. albopictus.	Laboratory-based experiments involving lab populations of Ae. aegypti and Ae. albopictus, reared at varying densities (larval competition experiments) or temperatures (adult survival experiments).	F3 generation; original collection in Reunion Island	F3 generation; original collection in Reunion Island	"Expectation of life at age 0" (interpreted as median survival times by analogy with Delatte et al., 2009) with bootstrap-derived 95% confidence intervals	Calculation of life expectancies was not explicitly described ("standard methods" for life history parameters; cited Ebert, T. 1999. Plant and Animal Populations—Methods in Demography. Harcourt Brace & Co., San Diego, CA.); no formal statistical analysis reported for survival times other than basic descriptive statistics	Varied temperature	15, 20, 25, 30, and 35 °C; all at 75±10% RH	Provided constant access to sugar solution and daily access to anaesthetized mouse for bloodmeals	Summary statistics for longevity (median and 95% CI)	Ae. aegypti developmental rates, survival to adulthood, and adult longevity were highly temperature-dependent, with greatest adult longevity at 25 °C.	5	150	Longevity data were not reported for the 15 °C experiment. The study population was the same as in Delatte et al. (2009) so these studies could arguably be treated as one study for the purpose of survival analysis, but were retained as distinct studies since other details of experimental conduct may have differed. Survival data were reported as medians, reducing confidence in simulations of indiv…
Bar-Zeev M. 1957. The effect of extreme temperatures on different stages of Aedes aegypti (L.). Bull. Entomol. Res., 48, 593–599.	(1) Effect of extreme temperatures on Ae. aegypti eggs, larvae and pupae; (2) effect of extreme temperatures at different humidities on Ae. aegypti eggs and adult females.	Laboratory-based. Exposed adult female Ae. aegypti to different temperature and humidity combinations and measured mortality.	Yes; strains, geographic origins and generations in culture were unspecified	N/A	Median longevities (hours)	None performed	Varied temperature and humidity	All combinations of seven temperatures (0.5, 4, 8, 12, 28, 35, and 40 °C) and four humidities (0, 45, 85 and 100% RH)	No water or nutrition provided	N/A	Longevity of adult female Ae. aegypti increased with increasing humidity at all temperatures except 0.5 and 40 °C (humidity and longevity were not associated at these temperatures). Mortality was generally lowest at 28 °C.	28	1400	This study used an unusual experimental design by which median longevities were calculated by comparison of multiple replicates of experiments each using 50 individual mosquitoes. It's not possible to precisely identify the total sample sizes used, so the present study assigned a conservative minimum sample size of 50 mosquitoes per experimental condition. Experimental treatments began four days …
Beeuwkes H, Kerr JA, Weathersbee AA, and Taylor AW. 1933. Observations on the bionomics and comparative prevalence of the vectors of yellow fever and other domestic mosquitoes of West Africa, and the epidemiological significance of seasonal variations. Trans. R. S. of Trop. Med. and Hyg. 26: 425–447.	(1) Relative abundance and diversity of mosquitoes at two sites in Nigeria; (2) longevity of Ae. aegypti exposed to ambient conditions at each site.	Exposed adult male and female Ae. aegypti from one population in northern Nigeria and one in southern Nigeria to ambient conditions at those two sites in semi-field (caged) experiments; measured mortality and temperature/humidity during experiments.	Experimental mosquitoes collected either as larvae or eggs from the field; collected separately at Yaba and Gadau, Nigeria	N/A	Mean and maximum longevity (days) per experiment	None performed	Site (varying temperature and humidity) and mosquito strain	Ambient conditions at two locations over the course of a year. Minimum, maximum and mean temperatures and mean RH were reported for each experiment. Mean temperatures ranged from 22.2 to 32.8 °C; RH ranged from 37 to 89%.	Provided sugar solution and periodic bloodmeals.	N/A	There was a site-by-season interaction on mortality rates in Ae. aegypti in Nigeria. The authors believed that temperature had a greater influence on longevity than humidity.	17	1495	This study provides an opportunity to examine Ae. aegypti longevity under semi-field conditions. The authors indicate that reported mean temperatures may have been inaccurate for one set of experiments (those in Gadau). The Yaba experiments used varying blood-feeding schedules, introducing an additional variable that is not captured by the model parameterization of the present study. As mosquitoe…
Calado DC, and Navarro-Silva MA. 2002. Influence of temperature on longevity, fecundity, and hematophagic activity of Aedes (Stegomyia) albopictus Skuse, 1894 (Diptera, Culicidae) under laboratory condition. Revista Brasileira de Entomologia 46:93-98.	(1) Effect of temperature on longevity, fecundity and bloodfeeding activity of Ae. albopictus.	Longevity and other life history traits were measured in caged laboratory populations of Ae. albopictus exposed to four different temperatures.	N/A	Laboratory population maintained for an unknown timeframe (collected in 1999 from São Paulo State, Brasil)	Mean (with SE), minimum and maximum longevities, and survival curves	ANOVA, Tukey-Kramer test	Varied temperature	15, 20, 25 and 30 °C at 70-85% RH	Sugar solution and bloodmeals provided daily	Mean longevity was significantly lower at 15 and 30 °C than at 20 and 25 °C (mean longevity did not significantly differ between the latter temperatures).	Temperature affects adult longevity, fecundity and bloodfeeding activity in Ae. albopictus with different optima for these life history parameters. Adult female longevity is highest between 20 and 25 °C.	4	160	While relative humidity was reported with only low precision (as a range from 70–85%) and the RH used in each experiment is therefore uncertain, the range is fairly narrow so measurement bias is likely to be minor.
Canyon D, Hii JLK, and Muller R. 1999. Adaptation of Aedes aegypti (Diptera : Culicidae) oviposition behavior in response to humidity and diet. Journal of Insect Physiology, 45(10), 959–964. http://doi.org/10.1016/S0022-1910(99)00085-2	(1) Effect of humidity and sugar concentration on fecundity, oviposition, and survival in Ae. aegypti.	Laboratory-based experiments involving lab population of Ae. aegypti. Four treatments were employed, entailing all combinations of two RH and two sugar concentrations at 27.2 °C.	F3 generation; original collection in Cairns, Australia	N/A	Percentage surviving at 19 days (censored)	One-way ANOVA of percentage survival	Varied relative humidity (34% and 84%) and sugar concentration (3% and 10%)	34% or 84% RH at 27.2 °C	3% or 10% sugar solution for 3 hours daily; human host provided for 10 minutes per day for first eight days	Survival in the two low humidity experiments was significantly lower than in the high humidity experiments.	Survival and fecundity were reduced in the lower humidity condition.	4	320	Longevity data were reported as censored survival proportions at one time point (19 days), so confidence in simulated survival times is low.
Canyon D, Muller R, and Hii JLK. 2013. Aedes aegypti disregard humidity-related conditions with adequate nutrition. Tropical Biomedicine, 30(1), 1–8.	(1) Effect of humidity and availability of nutrition/water on blood-feeding, sugar- and water-probing, and survival of Ae. aegypti in a laboratory colony.	Laboratory-based experiments involving a lab population of Ae. aegypti. Adult mosquitoes were variously provided access to blood, sugar and water sources at varying humidities (seven different non-exhaustive combinations of these variables were tested). Feeding behavior and longevity were recorded.	Original collection in Charters Towers, Northern Australia; unknown number of generations in laboratory culture	N/A	Survival curves, censored at day 12; final values reported in some cases, but otherwise proportions are only available via the graph	No formal analyses of survival data undertaken	Varied humidity (34% and 84% RH at 27 °C) and nutrition/water access (bloodmeals, 3% or 10% sugar sources, and/or water)	34% and 84% RH at 27 °C	3% or 10% sucrose solution, human host for 10 minutes every 6 hours for 12 days, and/or water-soaked wipes	N/A	In the presence of only water, adults survived longer in the low humidity treatment; in the presence of hosts, mosquitoes survived longer in the low humidity treatment, except when sugar was also made available in the high humidity treatment; in the presence of sugar sources alone, survival was higher in the high humidity treatment.	7	350	Survival experiments were stopped after 12 days, when cumulative mortality was still low under most conditions.
Costa EAPA, Santos EMM, Correia JC, and Albuquerque CMR. 2010. Impact of small variations in temperature and humidity on the reproductive activity and survival of Aedes aegypti (Diptera, Culicidae). Revista Brasileira de Entomologia 54(3):488–493.	(1) Effect of temperature and humidity on survival, fecundity and fertility of Aedes aegypti females in lab experiments under starvation conditions.	Laboratory-based experiments involving Ae. aegypti. Tested effect of temperature and humidity on fecundity (egg production) and survival of adult females, and on egg hatching rates.	Original collection from an urban population in Recife, Brazil; unknown number of generations in laboratory culture	N/A	Proportion surviving each day (censored at day 11 in one treatment)	Linear regression of "survival rate" on temperature and humidity; details of modeling strategy were not provided	Varied temperature (mean 25 °C, 30 °C and 35 °C) and humidity (mean 60% and 80% RH)	All combinations of three mean temperatures (25 °C, 30 °C and 35 °C) and two relative humidities (mean 60% and 80% RH)	Adults were bloodfed prior to start of survival experiment but apparently were not provided bloodmeals or sugar subsequently; water-soaked filter paper was provided as oviposition substrate and it is possible that the mosquitoes imbibed water, but this was not indicated	Fecundity (eggs laid/female) and fertility (hatching rate) both generally decreased with increasing temperature; humidity had some effect on the impact of temperature on fecundity and also on percentage of females laying eggs; temperature significantly affected survival, but humidity did not have a significant effect, via regression (though the regression modeling strategy was not described).	The intensity of the effect of temperature on survival and fecundity was influenced by humidity. (Given that the regression analysis did not find a significant assocation between humidity and survival and appears to not have modeled interactions between temperature and humidity, this conclusion seems not to be based on any formal test.) Lifespan decreased with increasing temperature.	6	677	Mosquitoes were provided an initial bloodmeal, which is not modeled by the present study. It is also unclear whether the mosquitoes were able to imbibe water from the oviposition substrate. As no aspect of the water or nutritional provisioning varied within the Costa study, this is unlikely to bias the results.
Delatte H, Gimonneau G, Triboire A, Fontenille D. 2009. Influence of temperature on immature development, survival, longevity, fecundity, and gonotrophic cycles of Aedes albopictus, vector of chikungunya and dengue in the Indian Ocean. J Medical Entomology 46:33-41.	Effect of temperature on immature development, survival, longevity, fecundity and gonotrophic cycles of Ae. albopictus	Laboratory experiments with captive populations.	N/A	F3 generation; original collection in Reunion Island	Plots of Weibull model fits to survival data; "average life expectancy" reported for 15 °C and 35 °C (by comparison with the plots, these appear to represent median longevities)	Fit Weibull and Gompertz models to survival data; the Weibull fit the data best and was reported.	Varied temperature	15, 20, 25, 30 and 35 °C at 80±10% RH	Water, sugar solution and bloodmeal (anesthetized mouse) provided daily	Survival curves were approximated by the Weibull model better than the Gompertz; Weibull curves were displayed but no formal statistical tests were performed.	Adult survival is inversely correlated with temperature; survival was highest at 15 °C and lowest at 35 °C, among the temperatures examined.	5	132	Original survival data or summary statistics were not provided, so the information on observed survival times comes from the plots of the fitted Weibull models. This may artificially bias the model fitting process in the present study in favor of the Weibull rather than log-logistic model.
Gao JZ, Zhen ZY, Xue JM, Huang PY, Zhao JP, and Cao NH. 1984. Studies on the Longevity of Adult Aedes (S) albopictus (Skuse) - the Longevity of Caged Females under Laboratory Conditions. Acta Entomologica Sinica 27:182-188.	Longevity of Ae. albopictus adult females at different humidities and temperatures	Laboratory-based experiments involving Ae. albopictus being exposed to different combinations of temperature and humidity.	N/A	Uncertain origin	Median longevity (days), with 95% CI across replicates	Uncertain	Varied temperature and humidity	30 and 35 °C at 0, 32, 75 and 97% RH	7% sugar solution constantly supplied; females had already bloodfed prior to start of experiments	Uncertain	Longevity of adult female Ae. albopictus is affected by relative humidity at "moderate and mild high" temperatures. From other reported experiments (not used in the present study), females with repeated bloodmeals and egg-laying had shorter lifespans than those fed only on sugar throughout their lives.	8	2000	Mosquitoes had already fed and gone through one oviposition cycle prior to experiments, and were 9-11 days post eclosion at the start of the experiment.
Goindin D, Delannay C, Ramdini C, Gustave J, and Fouque F. 2015. Parity and longevity of Aedes aegypti according to temperatures in controlled conditions and consequences on dengue transmission risks. PLoS One 10:e0135489.	Effect of temperature on parity rates, number of gonotrophic cycles, fecundity, mean longevity and mean infective life of adult female Ae. aegypti	Laboratory experiments to measure life history traits.	F1 generation, derived from F0 generation collected as larvae and pupae in Guadeloupe	N/A	Plots and tables of proportions surviving after each day of the experiments	Tukey-type tests for comparisons of proportions surviving at day 25; mean expectation of life calculated using formula	Varied temperature	24, 27 and 30 °C (mean) at 80±10% RH	10% sucrose solution and human bloodmeals provided daily	Formal statistical test results not provided; differences in survival proportions between treatments are described in narrative and shown graphically.	Longevity of adult female Ae. aegypti is highest at 27 °C and lowest at 30 °C.	3	263	Relative humidity was reported with a fairly wide range (80±10%) and it is unclear how precisely this was controlled or how RH may have varied between temperature treatments. The range of temperatures examined was narrow (24–30 °C). The age of mosquitoes used in the experiments is somewhat uncertain ("3 to 20 days old"). The use of the F1 generation is a strength of this study.
Hylton AR. 1969. Studies on longevity of adult Eretmapodites chrysogaster, Aedes togoi and Aedes (Stegomyia) albopictus females (Diptera: Culicidae). J Medical Entomology 6:147-149.	Effect of temperature and humidity on longevity of adult female Er. chrysogaster, Ae. togoi, and Ae. albopictus.	Laboratory-based experiments involving lab populations of Er. chrysogaster, Ae. togoi and Ae. albopictus being exposed to different temperature and humidity combinations with daily feeding of 10% sucrose solution.	N/A	"Stock colonies"; origin and generations in culture unknown	Median longevity and time until 90% mortality (days)	No formal analyses presented	Varied temperature four treatments) and relative humidity (four treatments), though not in all possible combinations	15.5, 22.2, 26.5, and 32.2 °C; 30, 60, 80 and 90% RH; 11 temperature/RH combinations tested	10% sucrose solution provided daily	Reported means that are "not significantly different at the 5% level," though without specifying the test used to make this determination.	Longevity of adult female Ae. albopictus is affected by temperature and relative humidity, but the relationships are not simple. Within the range of conditions tested, higher temperature was generally associated with reduced longevity, but the relationship with humidity was less clear (at some temperatures, maximum longevity was highest at intermediate humidities).	14	Approx. 2,550 total	Sample sizes for individual experiments were not provided, so total sample size was distributed evenly among the experiments for the purposes of the present study (with rounding down to nearest integer). Results at 26.5 °C and 80% RH were averaged over the four replicates reported. Crude survival curves were fit to the reported survival data, though these were based on only three observations per…
Lewis DJ. 1933. Observations on Aedes aegypti, L. (Dipt. Culic.) under controlled atmospheric conditions. Bulletin of Entomological Research 24:363–372.	(1) Effect of temperature, humidity, and nutrition on longevity of Ae. aegypti adults; (2) effect of the same variables on feeding behavior of adult females.	Laboratory experiments with a stock population of Ae. aegypti. Adult males and females were exposed to different temperature and humidity combinations, either unfed or fed (females) on different days post-eclosion. Biting frequency was also measured for females in separate experiments.	Stock population of unknown origin; had been maintained for "several years" in the laboratory	N/A	Mean, maximum and standard deviation of longevity (days)	No formal analyses presented	Varied temperature (three treatments), relative humidity (eight treatments) and feeding schedule (five treatments), but not in all possible combinations	10, 23, and 30 °C; 0, 30, 50, 60, 70, 80, 90, 100% RH; 11 different combinations tested	No access to water or sugar solution provided; bloodmeals provided after a variable number of days or not at all (five different schedules)	N/A	Mean longevity generally decreased with increasing temperature and with increasing saturation vapor pressure deficit. Fed females lived longer than unfed females.	19	305	Mosquitoes were kept in constantly dark conditions, essentially eliminating activity, which could affect the relative influence of temperature on longevity at different temperatures. The variation in blood feeding schedules is not captured by the analytical approach in the present study. Mosquitoes used in this experiment were derived from a long-term stock colony and likely showed some significa…
McMeniman CJ, Lane RV, Cass BN, Fong AWC, Sidhu M, Wang Y, and O'Neill SL. 2009. Stable Introduction of a Life-Shortening Wolbachia Infection into the Mosquito Aedes aegypti. Science 323:141-144.	Effect of Wolbachia infections on longevity of adult female Ae. aegypti under laboratory conditions.	Laboratory experiments with Ae. aegypti strains infected with Wolbachia; included uninfected and tetracycline-cleared lines.	JCU strain, collected in 2005 in Cairns, Australia; unspecified generation used	N/A	Survival curves (uncensored)	Log-rank tests used to compare median longevities of infected and uninfected populations; no tests reported for comparison of uninfected lines at different temperatures	Varied temperature, density and feeding regimen	experiment 1: 25 and 30 °C at 80% RH; experiment 2: alternating day/night cycles of 32 °C at 50% RH and 25 °C at 80% RH; experiment 3: 25 °C at 80% average RH	2% sugar solution provided in most treatments; water and bloodmeals provided in only one treatment	Infected strains had reduced longevity relative to uninfected lines under the same conditions.	Wolbachia infection was associated with a reduction in longevity; treatment with tetracycline rescued the infected mosquitoes and led to restoration of longevities similar to uninfected strains.	4	750	While this study examined artificially-infected mosquito strains, survival results reported for uninfected lineages were eligible for inclusion in the present study. The lack of right-censoring in the reported survival experiments is a strength of this study. The experimental colonies had been in laboratory culture for an unspecified number of years but may have adapted sufficiently to standard l…
Mogi M, Miyagi I, Abadi K, and Syafruddin. 1996. Inter- and intra-specific variation in resistance to desiccation by adult Aedes (Stegomyia) spp. (Diptera: Culicidae) from Indonesia. J Medical Entomology 33:53–57.	(1) Relative desiccation resistance of several strains of Ae. aegypti, Ae. albopictus and Ae. paullusi; (2) effect of humidity on longevity; (3) effect of forced desiccation vs. access to water on survival.	Laboratory experiments. Adult males and females were exposed to one of two humidity conditions at a constant temperature; survival was measured under forced desiccation vs. survival with access to water.	F2-F3 generations derived from field-collected eggs or pupae from several locations in South Sulawesi, Indonesia	F2-F3 generations derived from field-collected eggs or pupae from several locations in South Sulawesi, Indonesia	Either mean or median longevities (described both as "50% survival time" and as "mean" survival time, which are not equivalent; taken as median longevities for the purposes of the present study because they were also described as being derived from cumulative mortality curves, suggesting the use of medians). Results were displayed graphically, either as plots of median longevities or as survival …	No formal analyses of survival data reported except regression of wing length on survival and correlations between male and female survival times	Varied relative humidity (70% or 90% at 25 °C in absence of water; 50% RH in presence of water), strain and species, and wing length (a proxy for body size)	50, 70 or 90% RH at 25 °C	No sugar or bloodmeals provided; water was provided in only one set of experiments	N/A	Ae. aegypti and Ae. albopictus strains and Aedes species differ amongst themselves in desiccation tolerance. Urban strains were more desiccation-tolerant than rural strains. Ae. aegypti survived longer than Ae. albopictus.	32	2360	This study provides invaluable information on intra- and interspecific differences in desiccation tolerance and on the effect of water provisioning on survival, though the range of temperature and humidity conditions was narrow. One set of experiments had only median survival times reported.
Reiskind MH, and Lounibos LP. 2009. Effects of intraspecific larval competition on adult longevity in the mosquitoes Aedes aegypti and Aedes albopictus. Medical and Veterinary Entomology 23(1):62–68. http://doi.org/10.1111/j.1365-2915.2008.00782.x	(1) Effect of larval competition on adult survival in Ae. aegypti and Ae. albopictus; (2) influence of humidity on adult survival, in interaction with larval competition.	Laboratory-based experiments involving Ae. aegypti and Ae. albopictus. Mosquitoes were reared at varying larval densities and adults were maintained at one of two humidity conditions.	F1 progeny of original generation derived from eggs, larvae and pupae collected in Palm Beach County, Florida, USA	F1 progeny of original generation derived from eggs, larvae and pupae collected in Palm Beach County, Florida, USA	Mean longevities displayed in bar graphs; raw survival times kindly provided by authors	MANOVA, Kruskal-Wallis rank test, canonical correspondence analysis	Varied relative humidity (two treatments) and larval density (three treatments)	35% or 85% RH at 22 °C	Water and 20% sugar provided for three days after emergence, but were removed once survival experiments began	Larval density was significantly associated with adult longevity at both low and high humidities in Ae. aegypti but not Ae. albopictus.	Larval density has a significant impact on adult longevity in Ae. aegypti, but the effect is strongest at low humidity.	12	314	Adult mosquitoes were three days post-eclosion when survival experiments began. The availability of raw survival times, large difference in humidities tested, use of F1 generations, and simultaneous reporting of both Ae. aegypti and Ae. albopictus are all strengths of this study.
Yang HM, Macoris ML, Galvani KC, Andrighetti MT, and Wanderley DM. 2009. Assessing the effects of temperature on the population of Aedes aegypti, the vector of dengue. Epidemiology Infection 137:1188-1202.	Effect of temperature on demographic parameters of Ae. aegypti.	Laboratory experiments in which temperature was varied.	Originally collected from Marilia, Brazil; generations in laboratory culture not specified	N/A	Mean and median longevities (days)	Fit polynomial curves to relationship between temperature and mortality rate; used observed survival times to estimate median and mean longevities	Varied temperature (six treatments)	10, 15, 20, 25, 30 and 35 °C at approximately 75% RH	Bloodmeals (immobilized mice) and water with honey provided daily	Longevity had a non-linear association with temperature, with the lowest mortality rate around 27°C and higher mortality at each extreme.	Mortality of adult female Ae. aegypti is lowest between about 15 and 30 °C and increases rapidly at temperatures below or above this range.	12	1200	Mosquitoes were derived from a colony of unknown duration of maintenance in the laboratory; the extent to which this strain had adapted to standard laboratory conditions is unknown. Only mean and median longevities are provided, reducing confidence in model fits.
